# Supplementary material for: Deep Sequencing of the Human Retinae Reveals the Expression of Odorant Receptors
Source: Front Cell Neurosci. 2017 Jan 24;11:03. doi: 10.3389/fncel.2017.00003 (PMC5258773; doi:10.3389/fncel.2017.00003)
Supplement: Supplementary file 1 [file Table_3.XLSX]

## Sheet: Expressed ORs
OR	Retina1	Retina2	Retina3
OR6B3	17.4725	16.4853	21.0804
OR2L13	4.12942	0.434655	0.776795
OR7E14P	2.76226	3.427	3.49618
OR10AD1	2.60468	2.90533	3.12249
OR13J1	2.26375	2.41324	2.29642
OR5E1P	1.83457	1.3519	2.09921
OR7E37P	1.11011	1.67027	1.9902
OR2H2	0.879249	0.918011	0.914602
OR2L2	0.878265	0.416783	0.546207
OR1Q1	0.806138	0.714946	0.108088
OR10V2P	0.713508	0.319892	0.583787
OR7E12P	0.702161	0.337449	0.298445
OR5P3	0.701568	1.67864	2.09682
OR2W3	0.461958	0.961813	0.124206
OR2A7	0.442927	0.542209	0.727076
OR2M4	0.43045	0.371753	0.198818
OR2L1P	0.394481	0.0795609	0.314631
OR56B4	0.313185	0.1511	0.202497
OR3A2	0.312001	0.246622	0.0854922
OR52B2	0.262692	0.0785842	0
OR1L3	0.242161	0.441792	0.0982911
OR52N4	0.239449	0	0.478704
OR1N1	0.210652	0.163913	0.226435
OR3A1	0.204236	0.313814	0
OR1J1	0.196742	0.314135	0
OR5P2	0.194848	0.790679	0.9433
OR2AE1	0.19216	0.460088	0
OR2T4	0.175758	0	0.0930517
OR1B1	0.144363	0.0848887	0.231278
OR56A5	0.131284	0.0788707	0
OR14A16	0.125037	0.153756	0.100538
OR13A1	0.122896	0.0583224	0.0389453
OR52I1	0.11913	0	0
OR10H5	0.0810507	0	0
OR7D2	0.0795453	0	0.024878
OR2T8	0.0740572	0	0
OR6F1	0.0723002	0.253529	0
OR10G2	0.0713269	0	0
OR11L1	0.0708297	0	0
OR5A1	0.0678617	0	0
OR2M3	0.0667576	0	0
OR1F1	0.0663269	0.157487	0.218103
OR2A5	0.0661016	0	0.216109
OR1J4	0.0657749	0.158349	0
OR2K2	0.0649733	0.153626	0
OR14I1	0.0644288	0	0
OR2L3	0.0642549	0.0781682	0.209417
OR2AG2	0.0639304	0	0.102627
OR10A2	0.063589	0.154309	0
OR1L8	0.062531	0.302318	0.102407
OR13C8	0.0612616	0	0
OR10A4	0.0586282	0	0
OR13C9	0.0585011	0	0
OR7E24	0.0574889	0.136277	0
OR5K2	0.0560616	0	0
OR8S1	0.0560243	0	0
OR7E2P	0.0542732	0	0
OR5B2	0.0538769	0	0
OR2F1	0.0534753	0	0
OR56B1	0.0509138	0	0
OR6A2	0.0415877	0.100346	0.0657128
OR2C3	0.0405384	0	0
OR2H1	0.0153522	0	0.0740476
OR6B2	0	1.13113	2.19289
OR1K1	0	0	0.255336
OR2L8	0	0	0.201523
OR13C5	0	0.139162	0.182127
OR2A1	0	0	0.115333
OR52N2	0	0	0.108001
OR13G1	0	0	0.107123
OR1G1	0	0	0.104417
OR52H1	0	0	0.103982
OR4C3	0	0	0.102694
OR1L1	0	0	0.102401
OR4D10	0	0	0.102342
OR51I1	0	0	0.0979709
OR5AC2	0	0	0.0977548
OR51M1	0	0	0.0966487
OR52A5	0	0.0744285	0.0957686
OR52W1	0	0.284444	0.095247
OR2M2	0	0	0.0919231
OR52L1	0	0	0.0904406
OR13C2	0	0.208245	0.0904371
OR5B12	0	0.0666707	0.0856712
OR52I2	0	0.0613759	0.0824841
OR7A5	0	0	0.0350271
OR51E2	0	0.0218095	0.028567
OR1C1	0	0.313192	0
OR6X1	0	0.235311	0
OR2AT4	0	0.172946	0
OR10H2	0	0.163449	0
OR10H1	0	0.148115	0
OR51B2	0	0.141882	0
OR7C1	0	0.141328	0
OR7E91P	0	0.112449	0
OR9A2	0	0.0780533	0
OR51B4	0	0.0775901	0
OR2A4	0	0.0769532	0
OR2M7	0	0.0769454	0
OR10J3	0	0.0717945	0
OR9Q1	0	0.0232277	0
