# Supplementary material for: Deep Sequencing of the Human Retinae Reveals the Expression of Odorant Receptors
Source: Front Cell Neurosci. 2017 Jan 24;11:03. doi: 10.3389/fncel.2017.00003 (PMC5258773; doi:10.3389/fncel.2017.00003)
Supplement: Supplementary file 2 [file Table_4.XLSX]

## Sheet: TPM-values
tracking_id	Retina2	Retina3	Retina 4	mean pRet	mean mRet	hfRPE1	Brain	Colon	Liver	Lung	Skeletal Muscle	Testis	DRG	meanTG	Mean OE
OR6B3	57.4492	43.0582	44.3188	24.8523	17.4098	0	0.294859	0	0	0	0	0.114457	6.10279	7.19727	0.125358
OR2L13	13.5774	1.13528	1.63311	3.23277	6.87386	1.28865	2.13027	0.63213	0	0	0	0	10.1543	2.2343	0.253689
OR7E14P	9.08225	8.95102	7.35027	14.0731	8.15534	14.85	0.94006	2.65334	5.65895	1.98783	0	5.63275	11.3189	7.49197	6.76595
OR10AD1	8.56414	7.58847	6.56463	1.70604	1.76797	0.158705	0.813542	0	0	0	0	0.458353	0.204555	1.02163	0.128189
OR13J1	7.44316	6.30317	4.82793	2.67225	2	0	2.11268	0	0	0	0	0	0	0.646698	0.172461
OR5E1P	6.03203	3.53104	4.41332	2.79152	1.51436	0	0	0.208884	0	0	0	1.91548	0	0	0.193063
OR7E37P	3.65002	4.3626	4.18414	0.100767	0.0817622	1.23518	0.511856	0.604723	0.417216	0.752666	0.127723	1.17113	5.47213	3.03257	0.0759467
OR2H2	2.89095	2.39776	1.92283	0.771267	0.278489	0	0.822695	0	0	0	0	1.37052	0.410882	0.291937	0.337787
OR2L2	2.88772	1.0886	1.14833	2.07575	2.12981	0.0598052	0.268841	0	0	0.150008	0	0.419117	0.770669	0	1.52572
OR1Q1	2.65057	1.86738	0.227241	0.180047	0.151265	0.139115	0	0	0	0	0	0	0	0	0.291072
OR10V2P	2.346	0.83553	1.22734	0.300669	0.882835	0	0.453583	0	0	0	0	0.57853	0.264784	0.342481	0.416318
OR7E12P	2.30869	0.881387	0.627442	0.0702834	0.0258778	0.176309	0.0877628	0.564938	0	0.30964	0	0	0.197762	0.365003	0.888704
OR5P3	2.30674	4.38446	4.4083	2.16061	2.04063	0	0	0	0	0	0	0	0	0	1.26248
OR2W3	1.51891	2.51217	0.261127	0.791096	3.72962	0.696761	1.39333	0.272869	0.275837	4.29966	0	2.79133	17.8363	4.38415	0.909896
OR2A7	1.45634	1.4162	1.52858	0.22721	0.344899	0.154018	0	0.312583	0.203858	0.345201	0	0.416636	0.196699	0.733307	1.66015
OR2M4	1.41531	0.970986	0.417989	0.191758	0.51911	0	0	0	0	0	0	0	0.205356	0	1.21194
OR2L1P	1.29705	0.207806	0.661471	0.698976	1.3361	0.0662773	0	0	0	0	0	0.114663	0.623582	0.340927	0.090859
OR56B4	1.02975	0.39466	0.425724	0.022309	0.0744798	0	0	0	0	0	0	0	0.192081	0.112066	0.309263
OR3A2	1.02585	0.644155	0.179736	13.3726	10.2012	0	0.363637	0	0	0	0	3.00547	1.39146	0.796271	0.0960764
OR52B2	0.863726	0.205255	0	0.125641	0.0319055	0	0	0	0	0	0	0	0	0.0627237	0.401853
OR1L3	0.79622	1.15392	0.206644	0	0	0	0.0855901	0	0	0.317318	0	0	0	0	0.132421
OR52N4	0.787303	0	1.00641	0.676284	0.541859	0	0.10188	0	0	0.744071	0	0.465577	1.01072	0.69624	1.67984
OR1N1	0.69262	0.428126	0.476051	0.273137	0.177665	0.319971	0.361425	0	0	0	0	0	0	0	0.777956
OR3A1	0.671524	0.819654	0	1.00886	0.660565	0.120219	0	0	0	0	0	0.205412	0.435135	0.269859	0.189297
OR1J1	0.646884	0.820493	0	0.197735	0.197863	0	0	0	0	0	0	0	0	0.11928	1.03841
OR5P2	0.640656	2.06518	1.98317	0.89325	0.833227	0	0	0	0	0	0	0	0	0	0.206734
OR2AE1	0.631818	1.20171	0	0.0467064	0.200141	0	0.105349	0	0	0	0	0	0	0	0.213616
OR2T4	0.577889	0	0.195629	0.0462131	0.0752257	0	0.428989	0.407231	0	0	0	0	0	0	0.244033
OR1B1	0.474663	0.221722	0.486232	0.0520362	0.0620346	0	0.519632	0	0	0	0	0	0	0.355309	0.0879869
OR56A5	0.431659	0.206003	0	0.0206531	0	0	0	0	0	0	0	0	0	0.015304	0.0650365
OR14A16	0.411119	0.401597	0.211368	0.0235585	0.147983	0	0	0	0	0	0	0	0	0.0640779	0.169214
OR13A1	0.40408	0.152333	0.0818775	0.0265737	0.11804	0	0.60441	0	0	0	0	0	0	0.0309175	2.42831
OR52I1	0.391697	0	0	0.104404	0.0581513	0	0	0	0	0	0	0.345607	0.0970029	0.286441	0.842184
OR10H5	0.266493	0	0	0	0.0678989	0	0	0	0	0	0	0.205442	0	0.0203726	4.72697
OR7D2	0.261543	0	0.0523028	0.141001	0.120414	0	0.487676	0.185242	0.0677893	0.292323	0.0504031	2.36989	0.627463	0.13401	0.844969
OR2T8	0.243499	0	0	0.399536	0.425282	0	0.149524	0	0.0929919	0	0	0.00678376	2.15391	0.452537	0.0380216
OR6F1	0.237722	0.662195	0	0.102471	0.0602722	0	0	0	0	0	0	1.69689	0	0.07975	2.19712
OR10G2	0.234521	0	0	0	0	0	0	0	0.278095	0.460816	0	0	0.226785	0.0650992	0.141092
OR11L1	0.232887	0	0	0	0.051879	0	0	0	0	0	0	0.203272	0	0.268173	0.189144
OR5A1	0.223128	0	0	0.0503581	0	0	0	0	0	0	0	0	0	0	5.34924
OR2M3	0.219498	0	0	0.0218804	0.158392	0	0	0	0	0	0	0	0.211298	0.0217756	2.61216
OR1F1	0.218082	0.411342	0.458534	0.092045	0.0732305	0	1.27453	0	0	0	0	0.13352	0	0.07011	0.00744
OR2A5	0.217341	0	0.454341	0	0.0911098	0.00883066	0	0.158012	0	0	0	0	0	0.000232161	1.9053
OR1J4	0.216267	0.413594	0	0	0.161982	0.166869	0	0	0	0	0	0	0	0.0792298	0.34738
OR2K2	0.213631	0.401258	0	0.199384	0.183438	0	0.474735	0	0	0	0	0.779716	0.419978	0.370238	0.216798
OR14I1	0.211841	0	0	0.0217786	0.107219	0	0.866448	0	0	0	0	0	0	0	0.0307506
OR2L3	0.211269	0.204168	0.440272	0.180044	0.650734	0	0.475097	0	0	0	0	0	0.202188	0.0366109	0.945767
OR2AG2	0.210202	0	0.21576	0.143577	0.150136	0	0	0	0	0	0	0	0	0.498953	0.577567
OR10A2	0.209079	0.403042	0	0	0	0	0.512599	0	0	0	0	0.155086	0	0	0.447928
OR1L8	0.205601	0.789628	0.215298	0.0738029	0.184689	0	0.879627	0	0.0657931	0	0	0.4063	0.596043	0.330286	0.385531
OR13C8	0.201427	0	0	0	0.130087	0	0	0	0	0	0	0	0	0.0819606	0.00744
OR10A4	0.192768	0	0	0.0236588	0.0289651	0	0	0	0	0	0	0	0.384469	0	0.0288064
OR13C9	0.19235	0	0	0	0.0691464	0	0	0	0	0	0	0	0.186164	0.00307417	0.128283
OR7E24	0.189022	0.355944	0	0.0891168	0.0946271	0.158428	0	0	0	0	0	1.73046	0.363474	1.09293	2.28356
OR5K2	0.184329	0	0	0.135598	0.208144	0	0.209721	0.195334	0	0.0936141	0	0	0.175414	0.156602	0.500241
OR8S1	0.184207	0	0	0	0.0579389	0	0	0	0	0	0	0.264311	0	0.0498401	0.0397127
OR7E2P	0.178449	0	0	0	0.0461102	0.183708	0.157052	0	0.0277198	0.0947933	0	0	0	0.09524	0.0694236
OR5B2	0.177146	0	0	0	0.0271974	0	0	0	0	0	0	0	0	0	0.88291
OR2F1	0.175826	0	0	0.0119112	0.0840755	0	0	0	0	0	0	0	0	0	0.258886
OR56B1	0.167404	0	0	0.0464559	0.0579384	0	0.254983	0	0	0.14319	0	0	0	0.434807	0.666412
OR6A2	0.13674	0.262095	0.138153	0	0	0	0	0	0	0	0	0.123963	0	0	0.109911
OR2C3	0.133289	0	0	0.0517219	0.0248404	0	0	0	0	0	0	1.30788	0	0.105634	0.504347
OR2H1	0.0504777	0	0.155676	0	0	0	0	0	0	0	0	2.77937	0	0	0.0426059
OR10A6	0	0	0	0	0	0	0	0	0	0	0	0	0	0.022252	21.7476
OR5A2	0	0	0	0	0.0541773	0	0	0	0	0	0	0	0	0	16.9867
OR7C1	0	0.369136	0	0	0.0240832	0	0.442273	0.114502	0	0	0.234202	1.86679	0.193232	2.44589	12.1655
OR2B11	0	0	0	0	0.057325	0	0	0	0	0	0	0	0	0.144696	11.5507
OR9G4	0	0	0	0	0.0272638	0	0	0	0	0	0	0	0	0	9.82688
OR8D1	0	0	0	0	0	0	0	0	0	0	0	1.55475	0	0	7.75608
OR10G3	0	0	0	0	0	0	0	0	0	0	0	0	0	0.0591636	6.59008
OR5AN1	0	0	0	0	0.026075	0	0	0	0	0	0	0	0	0	6.54923
OR11A1	0	0	0	0	0	0	0	0	0	0	0	0	0	0	6.14765
OR6B1	0	0	0	0	0.0836842	0	0	0	0	0	0	0	0	0.0844509	5.39346
OR7D4	0	0	0	0	0	0	0	0	0	0	0	0	0	0.0554044	5.27542
OR51E2	0	0.0569645	0.0600585	0.616306	0.119709	53.1219	0.116811	6.15575	0	0.337777	0.805906	0.458155	1.32693	0.212374	5.20762
OR11G2	0	0	0	0	0	0	0	0	0	0	0	0	0	0	4.14587
OR4D9	0	0	0	0	0.0264024	0	0	0	0	0	0	0	0	0	3.8838
OR6C4	0	0	0	0	0	0	0	0	0	0	0	0	0	0	3.87377
OR52K1	0	0	0	0.0248205	0	0	0	0	0	0	0	0	0	0.0633285	3.54034
OR7A5	0	0	0.07364	0.0720332	0.0229222	0	0.994565	0.0586573	0	0	0	0.739018	1.16056	4.15501	3.51774
OR1D2	0	0	0	0.0236129	0.0274495	0	0.628353	0	0	0	0	0.24103	0	0	3.39644
OR8G5	0	0	0	0	0.0277089	0.0949313	0	0	0	0	0	1.42147	0.0906297	0.00628253	3.30458
OR51E1	0	0	0	0.104286	0.0809697	0	0.500654	0.307043	0.127178	0	0.59004	0.753943	0.668413	0.243297	3.20943
OR2V2	0	0	0	0	0.0572835	0	0	0	0	0	0	0	0	0.0594816	3.1292
OR8J3	0	0	0	0	0	0	0	0	0	0	0	0	0	0	3.10665
OR6C1	0	0	0	0	0	0	0	0	0	0	0	0	0	0	3.09652
OR5V1	0	0	0	0	0	0	0	0	0	0	0	1.10132	0	0.0581938	2.81819
OR2AT4	0	0.45172	0	0.0739295	0	0	0	0	0	0	0	0	0.230077	0.478857	2.79866
OR4K13	0	0	0	0	0	0	0	0	0	0	0	0	0	0	2.77354
OR5M9	0	0	0	0	0	0	0	0	0	0	0	0	0	0	2.69626
OR2G6	0	0	0	0.0276386	0	0	0	0	0	0	0	0	0	0	2.50407
OR5K1	0	0	0	0	0.0581137	0	0	0.0442748	0	0	0	0	0	0.0638239	2.27611
OR9K2	0	0	0	0	0.0275109	0	0	0	0	0	0	0	0	0.218685	2.2625
OR6C75	0	0	0	0	0	0	0	0	0	0	0	0	0	0	2.23288
OR4K17	0	0	0	0.0278907	0	0	0	0	0	0	0	0	0	0	2.2169
OR5AU1	0	0	0	0.0533676	0	0	0	0	0	0	0	0	0	0.237661	2.14853
OR8H2	0	0	0	0	0	0	0	0	0	0	0	0	0	0	2.07511
OR1I1	0	0	0	0	0.0289843	0	0	0	0	0	0	0	0	0	1.99557
OR8B3	0	0	0	0.0230473	0.159724	0	0	0	0	0	0	0.243894	0	0	1.97328
OR2A12	0	0	0	0	0.0578913	0	0	0	0	0	0	0	0	0	1.96521
OR5T1	0	0	0	0	0	0	0	0	0	0	0	0.104782	0	0	1.77352
OR4D10	0	0	0.215161	0	0	0	0	0	0	0	0	0	0	0	1.76841
OR52N5	0	0	0	0	0	0	0	0	0	0	0	0	0	0.0643922	1.74854
OR2M2	0	0	0.193257	0	0.0628272	0	0	0	0	0	0	0	0	0	1.70219
OR8B8	0	0	0	0	0	0	0	0	0	0	0	0	0	0	1.58467
OR6C2	0	0	0	0	0.0262371	0	0	0	0	0	0	0	0	0	1.56909
OR2J3	0	0	0	0	0	0	0	0	0	0	0	0.0556475	0	0.0276103	1.54146
OR14J1	0	0	0	0	0	0	0	0	0	0	0	0.565112	0	0	1.4679
OR52A1	0	0	0	0	0.0524235	0	0	0	0	0	0	0	0	0	1.45621
OR51I1	0	0	0.205971	0	0.0273749	0	0	0	0	0	0	0.177857	0	0.369006	1.45149
OR10K2	0	0	0	0	0.0278334	0	0	0	0	0	0	0	0	0	1.43508
OR12D2	0	0	0	0.0258022	0	0	0	0	0	0	0	0	0	0	1.39539
OR8K3	0	0	0	0	0.0265611	0	0	0	0	0	0	0	0	0	1.35986
OR10H1	0	0.386863	0	0.0248537	0	0	0	0	0	0	0	0.204649	0	0.0203745	1.29666
OR1M1	0	0	0	0	0	0	0	0	0	0	0	0	0	0	1.29424
OR5M3	0	0	0	0	0	0	0	0	0	0	0	0.141818	0	0	1.29131
OR4K14	0	0	0	0	0.0295729	0	0	0	0	0	0	0	0	0	1.2825
OR52A5	0	0.194401	0.201341	0	0	0	0.164765	0	0	0	0	0	0	0	1.27103
OR2T10	0	0	0	0	0.0281552	0	0	0	0	0	0	0	0	0	1.16052
OR4M1	0	0	0	0	0.0566648	0	0	0	0	0	0	0.580064	0	0	1.15732
OR56A3	0	0	0	0	0	0	0	0	0	0	0	0.370602	0	0.0143301	1.15655
OR6K3	0	0	0	0	0	0	0	0	0	0.240313	0	0	0	0	1.10824
OR4E2	0	0	0	0	0.0281304	0	0	0	0	0	0	0	0	0	1.10646
OR2W5	0	0	0	0.172407	0.104233	0	0	0	0	0	0	0.215818	0	0	1.0998
OR4D1	0	0	0	0	0	0	0.234989	0	0	0	0	0	0	0	1.09969
OR8A1	0	0	0	0	0.0276032	0	0	0	0	0	0	0.917396	0	0	1.06183
OR9I1	0	0	0	0	0.0277747	0	0	0	0	0	0	0	0	0	1.05604
OR51L1	0	0	0	0	0.0514469	0	0	0	0	0	0	0	0	0	1.04947
OR10K1	0	0	0	0.0262377	0.0583929	0	0	0	0	0	0	0	0	0	1.0491
OR52E4	0	0	0	0.0236863	0	0	0	0	0	0	0	0	0	0	1.04891
OR3A3	0	0	0	2.35912	1.98763	0	0.38833	0	0	0	0	0.974004	0.770446	0.378974	1.04076
OR2A25	0	0	0	0.0260352	0	0.519114	0	0	0	0	0	0.111561	0	0.254056	1.02467
OR5AS1	0	0	0	0	0.0247927	0	0	0	0	0	0	0	0	0	0.972546
OR2T2	0	0	0	0	0	0	0	0	0	0	0	0	0	0	0.969805
OR10G4	0	0	0	0.0218284	0.0303354	0	0	0	0	0	0	0.0709039	0	0.00422778	0.960999
OR51A4	0	0	0	0	0	0	0	0	0	0	0	0	0	0	0.937638
OR6N1	0	0	0	0	0	0	0	0	0	0	0	0	0	0	0.931644
OR10G7	0	0	0	0	0	0	0.137201	0	0	0	0	0	0	0.00441228	0.906216
OR9G1	0	0	0	0	0	0	0	0	0	0	0	0	0	0	0.903572
OR56A4	0	0	0	0	0	0	0	0	0	0	0	0.121764	0	0.0158967	0.886328
OR2T12	0	0	0	0.000320928	0.0164739	0	0	0	0	0	0	0	0.50469	0.268975	0.829825
OR10Z1	0	0	0	0.043365	0	0	0	0	0	0	0	0	0	0	0.817754
OR2A1	0	0	0.242473	0.392268	0.43915	0.272612	0	0.46456	0.0261356	0.471481	0.0647303	0.294855	0.823297	1.91257	0.812712
OR2A1	0	0	0	0.392268	0.43915	0.272612	0	0.46456	0.0261356	0.471481	0.0647303	0.294855	0.823297	1.91257	0.812712
OR2J2	0	0	0	0	0	0	0	0	0	0	0	0.557819	0	0.0295101	0.806192
OR51G2	0	0	0	0	0	0	0	0	0	0	0	0	0	0	0.800733
OR2AG1	0	0	0	0	0	0	0	0	0	0	0	0	0	0.146718	0.795084
OR7A17	0	0	0	0	0.0297528	0	0	0	0	0	0	0	0	0.0418417	0.76128
OR5H1	0	0	0	0.0563344	0.025293	0	0	0	0	0	0	0	0	0	0.704841
OR52N1	0	0	0	0.0242711	0	0	0	0	0	0	0	0.0587771	0	0.240707	0.704333
OR6C74	0	0	0	0	0.0240007	0	0	0	0	0	0	0	0	0	0.674042
OR9Q2	0	0	0	0	0.0316597	0	0	0	0	0	0	0	0	0	0.66959
OR10H4	0	0	0	0	0.0292728	0	0	0	0	0	0	0	0	0	0.668743
OR4K2	0	0	0	0.0230765	0.0545516	0	0	0	0	0	0	0	0	0	0.662025
OR7G2	0	0	0	0	0	0	0	0	0	0	0	0	0	0.000343698	0.65075
OR6Y1	0	0	0	0	0.0528355	0	0	0	0	0	0	0	0	0.120173	0.631733
OR4N5	0	0	0	0	0.0289567	0	0	0	0	0	0	4.69429e-05	0.0301866	0	0.615936
OR8U1	0	0	0	0	0	0	0	0	0	0	0	0	0	0	0.615777
OR6C70	0	0	0	0	0.0260827	0	0	0	0	0	0	0	0	0	0.612769
OR8B2	0	0	0	0	0.0546714	0	0	0	0	0	0	0.44143	0	0	0.578797
OR5D14	0	0	0	0	0	0	0	0	0	0	0	0	0	0	0.567613
OR4F15	0	0	0	0	0	0	0	0	0	0	0	0	0	0	0.564901
OR8K5	0	0	0	0	0.0270024	0	0	0	0	0	0	0	0	0	0.552317
OR11H4	0	0	0	0	0.0271404	0	0.457871	0	0	0	0	0	0	0	0.54184
OR1C1	0	0.81803	0	0.0261518	0.0284981	0	0	0	0	0	0	2.92398	0	0	0.531488
OR5M10	0	0	0	0	0	0	0	0	0	0	0	0	0	0	0.515543
OR5B12	0	0.174138	0.180113	0.0447535	0	0	0	0	0	0.142725	0	0.155874	0	0.0982403	0.509049
OR1A1	0	0	0	0	0	0	0.19798	0	0	0	0	0	0	0	0.505928
OR56A1	0	0	0	0.0263936	0	0	0	0	0	0	0	0.125149	0	0.0158408	0.500435
OR2Z1	0	0	0	0	0	0	0	0	0	0	0	0	0	0.114721	0.499822
OR5C1	0	0	0	0.0767	0.065398	0	0.313982	0	0	0	0	0.244288	0.247419	0.0600321	0.491245
OR10A3	0	0	0	0	0	0.404646	0	0	0	0	0	0	0	0	0.477844
OR5L1	0	0	0	0	0	0	0	0	0	0	0	0	0	0.19589	0.465685
OR52N2	0	0	0.227058	0.0498732	0.0550862	0	0	0	0	0.329653	0	0	0.217174	0.0786438	0.458242
OR51F2	0	0	0	0	0	0	0	0	0	0	0	0	0	0	0.456656
OR51A7	0	0	0	0	0.0268672	0	0	0	0	0	0	0	0	0.0681721	0.451834
OR5M1	0	0	0	0	0	0	0	0	0	0	0	0	0	0	0.447416
OR51M1	0	0	0.203192	0.0267831	0	0	0	0	0	0	0	0.0661168	0	0.552157	0.436182
OR51D1	0	0	0	0	0	0	0	0	0	0	0	0	0	0	0.41205
OR10J1	0	0	0	0	0.0560147	0	0	0	0	0	0	2.73717	0	0	0.411901
OR51B2	0	0.370583	0	0	0.053658	0	0	0	0	0	0	0.377982	0	0.131673	0.400144
OR2T1	0	0	0	0.0253318	0.0842397	0	0	0	0	0	0	0	0	0	0.397492
OR6C76	0	0	0	0	0	0	0	0	0	0	0	0.137622	0	0	0.396167
OR10R2	0	0	0	0	0	0	0	0	0	0	0	0	0	0	0.378352
OR52I2	0	0.160308	0.173412	0.0516065	0.0495968	0	0.194471	0	0	0	0	0.42306	0.0987931	0.290575	0.369443
OR7E91P	0	0.293707	0	0	0	0	0	0	0	0	0	0	0.39241	1.11715	0.362629
OR4Q3	0	0	0	0	0.0838292	0	0	0	0	0	0	0.333324	0	0	0.352779
OR8D4	0	0	0	0	0.0532039	0	0	0	0	0	0	0	0	0	0.350874
OR8J1	0	0	0	0	0.0770375	0	0	0	0	0	0	0	0	0	0.349549
OR6K2	0	0	0	0	0	0	0	0	0	0	0	0	0	0	0.332743
OR5T2	0	0	0	0	0	0	0	0	0	0	0	0.0924633	0	0	0.327734
OR52L1	0	0	0.19014	0.0260869	0	0	0	0	0	0	0	0	0	0.0610492	0.32519
OR7A10	0	0	0	0.048753	0	0	0	0	0	0	0	0.00829546	0	0.432701	0.321119
OR8H1	0	0	0	0	0	0	0	0	0	0	0	0	0	0	0.308383
OR51V1	0	0	0	0	0.027663	0	0	0	0	0	0	0	0	0	0.29111
OR2A14	0	0	0	0	0	0.00849353	0	0	0	0	0	0.0703189	0	0.000572761	0.290246
OR5L2	0	0	0	0	0.0548719	0	0	0	0	0	0	0	0	0.0098417	0.285852
OR1L1	0	0	0.215285	0	0.0534985	0	0	0	0	0	0	0	0	0.186669	0.282477
OR7G1	0	0	0	0	0	0	0	0	0	0	0	0	0	0	0.274879
OR2AK2	0	0	0	0.0477141	0.144669	0.186542	0	0	0	0	0	0.328582	0	0.0237674	0.270373
OR6N2	0	0	0	0.0243882	0	0	0	0	0	0	0	0	0	0	0.269376
OR5H15	0	0	0	0.0137611	0	0	0	0	0	0	0	0	0	0	0.267949
OR52W1	0	0.742943	0.200245	0.2492	0.0784497	0	0	0	0	0	0	0	0	0	0.267829
OR5W2	0	0	0	0	0	0	0	0	0	0	0	0	0	0	0.262487
OR1J2	0	0	0	0.0256658	0.0549961	0.168549	0	0	0	0	0	0	0	0	0.250847
OR2T11	0	0	0	0	0	0	0.223648	0	0	0	0	0.442116	0	0.0572401	0.249822
OR6C3	0	0	0	0	0	0	0	0	0	0	0	0.238445	0	0	0.248958
OR4D2	0	0	0	0	0.0292123	0	0	0	0	0	0	0	0	0.111894	0.245926
OR6K6	0	0	0	0	0	0	0	0	0	0	0	0	0	0	0.240357
OR52E6	0	0	0	0	0.0277115	0	0	0	0	0	0	0.183716	0	0	0.233438
OR1E1	0	0	0	0.0246496	0.0570545	0	0	0	0	0	0.552002	0.197064	0	0.344147	0.232712
OR51B5	0	0	0	0.0250138	0.0287514	0	0	0.317115	0	0	0	0.23414	0	0.175123	0.231706
OR5R1	0	0	0	0	0	0	0	0	0	0	0	0	0	0	0.229854
OR4K1	0	0	0	0	0.0289089	0	0	0	0	0	0	0.307602	0	0	0.228783
OR13G1	0	0	0.225212	0	0.0517391	0.19203	0	0	0	0	0	0.286	0	0	0.228466
OR11H6	0	0	0	0	0.115194	0	0	0	0	0	0	0	0	0	0.215474
OR4F6	0	0	0	0	0.0279186	0	0	0	0	0	0	0	0	0	0.214212
OR10AG1	0	0	0	0	0.0574339	0	0	0	0	0	0	0.0478059	0	0	0.212926
OR2T33	0	0	0	0.218229	0.402136	0	0	0.241175	0	0	0	0.273455	1.87985	0.392132	0.209611
OR2D2	0	0	0	0.0500997	0.0239084	0	0	0	0	0	0	0	0	0	0.202643
OR10Q1	0	0	0	0	0.0597521	0	0	0	0	0	0	0.193847	0	0	0.201826
OR2F2	0	0	0	0.0119575	0.0281341	0	0	0	0	0	0	0	0	0	0.199329
OR2C1	0	0	0	0.127102	0.332318	0.55932	0.135877	0	0	0	0	0.0703975	0.460857	0.413023	0.191953
OR1L4	0	0	0	0.0546521	0.102146	0	0.645618	0	0	0	0	0	0	0.198182	0.189369
OR6C6	0	0	0	0	0	0	0	0	0	0	0	0	0	0	0.18915
OR5AK4P	0	0	0	0	0	0	1.4717	0.23389	0.0794917	0.685265	0	0.217479	0	0.186797	0.187634
OR9A4	0	0	0	0	0	0	0	0	0	0	0	0.550823	0	0.0655701	0.187354
OR7C2	0	0	0	0	0	0	0	0	0	0	0	0	0	0.0435504	0.187136
OR4F17	0	0	0	0	0.014402	0	0.0977983	0	0	0	0	0	0	0	0.186043
OR51I2	0	0	0	0	0	0	0	0	0	0	0	0	0	0.381185	0.185067
OR1S1	0	0	0	0.0236731	0	0	0	0	0	0	0	0	0	0	0.183257
OR10H3	0	0	0	0	0	0	0	0	0	0	0	0	0	0.182717	0.181956
OR4N2	0	0	0	0.0224789	0	0	0	0	0	0	0	1.20681	0	0	0.181242
OR5D13	0	0	0	0	0.0265202	0	0	0	0	0	0	0	0	0	0.178317
OR10G9	0	0	0	0	0	0	0	0	0	0	0	0	0	0.00409057	0.177881
OR52D1	0	0	0	0	0.0304676	0	0	0	0	0.0829894	0	1.41036	0	0.229154	0.177642
OR8G1	0	0	0	0.0244097	0.0566992	0.105338	0	0	0	0	0	0.324818	0.0985885	0.312502	0.17715
OR4D5	0	0	0	0	0	0	0	0	0	0	0	0	0	0	0.173749
OR10S1	0	0	0	0	0.030052	0	0	0.565001	0	0	0	0	0	0.168432	0.172962
OR51S1	0	0	0	0	0	0	0	0	0	0	0	0	0	0	0.172867
OR10G8	0	0	0	0	0.0300674	0	0	0	0	0	0	0	0	0.217131	0.168839
OR8H3	0	0	0	0	0.026557	0	0	0	0	0	0	0	0	0	0.168721
OR2T6	0	0	0	0	0.134178	0	0	0	0	0	0	0	0	0.0625653	0.166309
OR5B3	0	0	0	0	0	0	0	0	0	0	0	0	0	0	0.165166
OR51Q1	0	0	0	0.107264	0.0554683	0	0	0	0	0	0	0.676045	0	0.366458	0.159508
OR1D4	0	0	0	0	0.148268	0	0	0	0	0	0	0	0	0.00221881	0.155812
OR52H1	0	0	0.218609	0	0.0828578	0	0	0	0	0	0	0	0	1.03568	0.154217
OR14C36	0	0	0	0.0501214	0	0	0	0	0	0	0	0	0	0.0241331	0.152684
OR5AR1	0	0	0	0	0.0244416	0	0	0	0	0	0	0	0	0	0.152329
OR12D3	0	0	0	0	0	0	0	0	0	0	0	0	0	0	0.150861
OR5H14	0	0	0	0.0487458	0	0	0	0	0	0	0	0	0	0.223721	0.148363
OR5AP2	0	0	0	0	0.082462	0	0	0	0	0	0	0	0	0.385958	0.143946
OR5AC2	0	0	0.205517	0.0235128	0.271023	0	0	0	0	0	0	0	0	0	0.143819
OR5M8	0	0	0	0	0.028093	0	0	0	0	0	0	0	0	0	0.143443
OR10J5	0	0	0	0	0	0	0	0	0.134187	0	0	0	0	0	0.142992
OR6W1P	0	0	0	0	0.0300574	0.261449	0.287955	0	0	0	0	0	0	0	0.135028
OR13C3	0	0	0	0	0.052266	0	0	0	0	0	0	2.22964	0	0	0.132221
OR10V1	0	0	0	0	0	0	0	0	0	0	0	0	0	0	0.129817
OR4C15	0	0	0	0	0.0569493	0	0	0	0	0	0	0	0	0	0.129
OR6P1	0	0	0	0	0	0.165321	0	0	0	0	0	0	0	0	0.128524
OR51A2	0	0	0	0	0	0	0	0	0	0	0	0	0	0	0.126723
OR8B4	0	0	0	0	0	0	0.204088	0	0	0	0	0	0	0	0.125689
OR8B12	0	0	0	0	0	0	0	0	0	0	0	0.546925	0	0	0.123216
OR4K15	0	0	0	0	0.0548199	0	0	0	0	0	0	0	0	0	0.123078
OR4D6	0	0	0	0	0.0291824	0	0	0	0	0	0	0	0	0	0.122961
OR1K1	0	0	0.536811	0.159047	0.1563	0.122387	0.745855	0.105974	0	0	0	0	0	0.231768	0.116432
OR52R1	0	0	0	0.0253806	0.0296643	0	0	0	0	0	0	0	0	0	0.114988
OR2G3	0	0	0	0	0.0543115	0	0	0	0	0	0	0.117466	0	0	0.110794
OR4D11	0	0	0	0	0.0284061	0	0	0.198709	0	0	0	0	0	0.0543652	0.110174
OR1G1	0	0	0.219523	0	0.137492	0	0.106204	0	0	0	0	0.0608654	0	0	0.110029
OR1N2	0	0	0	0.155928	0.19432	0	0	0	0	0	0	0	0	0.220907	0.108017
OR52B6	0	0	0	0	0.05684	0	0	0	0	0.678935	0	0	0	1.48963	0.107955
OR51G1	0	0	0	0	0.0861181	0	0	0	0	0	0	0.146086	0	0	0.099546
OR5D16	0	0	0	0.0194845	0.0252349	0	0	0	0	0	0	0	0	0	0.0942225
OR2L8	0	0	0.423676	0.10468	0.0774091	0	0	0	0	0	0	0	0	0.0362376	0.0910973
OR5J2	0	0	0	0	0	0	0	0	0	0	0	0	0	0.299866	0.0865008
OR10C1	0	0	0	0	0.0353589	0	0	0	0	0	0	0	0	0.144534	0.0857622
OR51T1	0	0	0	0	0	0	0	0	0	0	0	0	0	0	0.0851699
OR2Y1	0	0	0	0	0	0	0	0	0	0	0	0	0	0.176473	0.0848531
OR4A47	0	0	0	0	0.0247497	0	0	0	0	0	0	0	0	0	0.0816918
OR4K5	0	0	0	0	0.0232351	0	0	0	0	0	0	0	0	0	0.0776804
OR4C6	0	0	0	0	0.029648	0	0	0	0	0	0	0	0	0	0.076459
OR2S2	0	0	0	0	0.0276794	0	0	0.134885	0	0	0	0	0	0	0.0758285
OR52E8	0	0	0	0	0	0	0	0	0	0	0	0	0	0.0211037	0.0740557
OR2A2	0	0	0	0	0	0	0	0	0	0	0	0	0	0.0492921	0.0711795
OR2A4	0	0.200995	0	0	0	0	0	0	0	0	0	0	0	0	0.0687555
OR6T1	0	0	0	0	0	0	0	0	0	0	0	0	0	0.0799717	0.0656635
OR2T5	0	0	0	0	0	0	0.0631716	0	0	0	0	0	0	0	0.0656632
OR51B4	0	0.202658	0	0	0	0	0	0	0	0	0	0.102219	0	0.587839	0.0653894
OR52J3	0	0	0	0.0276605	0	0	0	0	0	0	0	0	0	0	0.0651456
OR2T27	0	0	0	0	0	0	0	0	0	0	0	0	0	0	0.0648248
OR13D1	0	0	0	0	0.0641896	0	0	0	0	0	0	0	0	0.274327	0.0617079
OR4S2	0	0	0	0	0.0274444	0	0	0	0	0	0	0	0	0	0.0594576
OR4A15	0	0	0	0	0.0763167	0	0	0	0	0	0	0	0	0.0935486	0.0553326
OR4L1	0	0	0	0	0	0	0	0	0	0	0	0	0	0	0.0523974
OR10A7	0	0	0	0	0	0	0	0	0	0	0	0	0	0	0.0523508
OR8K1	0	0	0	0	0.0257206	0	0	0	0	0	0	0	0	0	0.0517923
OR2D3	0	0	0	0.0968193	0	0	0	0	0	0	0	0	0	0.0776954	0.0500121
OR6M1	0	0	0	0	0.0282402	0	0	0	0	0	0	0	0	0	0.049827
OR6S1	0	0	0	0	0.0586086	0	0	0	0	0	0	0	0	0.113256	0.0496815
OR5I1	0	0	0	0	0.0551817	0	0	0	0	0	0	0	0	0	0.0496409
OR1D5	0	0	0	0	0.0361609	0	0	0	0	0	0	0.0692955	0	0.00224032	0.0486975
OR5T3	0	0	0	0	0	0	0	0	0	0	0	0	0	0	0.0485558
OR4F4	0	0	0	0	0	0	0.0960379	0	0	0	0	0	0	0	0.0442507
OR10P1	0	0	0	0	0	0	0	0	0	0	0	0.676659	0	0.290554	0.0430404
OR4A16	0	0	0	0	0.0263061	0	0	0	0	0	0	0	0	0	0.040964
OR51F1	0	0	0	0	0.0522684	0	0	0	0	0	0	0	0	0	0.0405799
OR4N4	0	0	0	0	0	0	0.0522516	0	0	0	0	26.4281	0.603745	0	0.0403773
OR4B1	0	0	0	0	0.0289222	0	0	0	0	0	0	0	0	0	0.0401397
OR13C5	0	0.363479	0.382899	0.0443858	0.0053512	0	0.392542	0	0	0	0	0.0471014	0.598296	0.0123147	0.0390291
OR4F21	0	0	0	0	0.00539974	0	0.138799	0	0	0	0	0.571456	0	1.06854	0.0317017
OR10X1	0	0	0	0	0.0525467	0	0	0	0	0	0	0	0	0	0.0309506
OR5H6	0	0	0	0	0	0	0	0	0	0	0	0	0	0.0132338	0.0309506
OR5AK2	0	0	0	0	0	0	0	0	0	0	0	0	0	0	0.0301948
OR13C2	0	0.543918	0.190132	0.159422	0.17322	0	0	0	0	0	0	0	0.0327307	0.0749003	0.0300745
OR2W1	0	0	0	0	0.0245185	0	0	0	0	0	0	0.363971	0	0	0.029888
OR52K2	0	0	0	0.0247453	0	0	0.115253	0	0	0	0	0	0.213463	0.145184	0.0297139
OR9A2	0	0.203868	0	0	0.0622533	0	0.556823	0	0	0	0	0	0	0.128845	0.0286137
OR1L6	0	0	0	0.187786	0.220308	0	0.0387827	0	0	0	0	0	0	0.120822	0.0285154
OR6B2	0	2.95441	4.61027	1.97201	1.00287	0	0	0	0	0	0	0.531745	5.41974	4.39475	0.0284178
OR10J3	0	0.187521	0	0.0903703	0.0265561	0	0	0	0	0	0	0	0	0	0.0283778
OR10H2	0	0.426914	0	0	0	0	0	0	0	0	0	0	0	0.021311	0.0281299
OR2T3	0	0	0	0	0	0	0	0	0	0	0	0	0	0.184488	0.0278485
OR5K4	0	0	0	0	0.0484644	0	0	0	0	0	0	0	0	0	0.0275736
OR52E2	0	0	0	0	0	0	0	0	0	0	0	0	0	0	0.0272166
OR1F2P	0	0	0	0.0227818	0.079512	0	0.337327	0	0	0	0	2.83643	0.198185	0.306203	0.027042
OR52M1	0	0	0	0	0	0	0	0	0	0	0	0	0	0	0.0265036
OR4N3P	0	0	0	0	0.0290275	0	0.0536158	0	0	0	0	4.35716	0.0290818	0	0.0183669
OR5B21	0	0	0	0	0.135309	0	0	0	0	0	0	0	0	0.290726	0.0182653
OR9Q1	0	0.0606687	0	0	0.0298711	0	0	0	0	0	0	0	0	0	0.0182151
OR1S2	0	0	0	0	0	0	0	0	0	0	0	0.114493	0	0	0.0181158
OR2M7	0	0.200975	0	0	0	0	0	0	0	0	0	0	0	0.0211933	0.0181158
OR2B3	0	0	0	0	0	0	0	0	0	0	0	0	0	0	0.0180668
OR11H2	0	0	0	0.0139973	0.0575914	0	0	0	0	0	0	0	0.186956	0.0776518	0.0179699
OR11H1	0	0	0	0	0	0	0	0	0	0	0	0	0	0	0.0179699
OR10A5	0	0	0	0.0245426	0.130815	0	0	0	0	0	0	0.152092	0	0	0.0178744
OR51B6	0	0	0	0	0.0310992	0	0	0	0	0	0	0	0	0.617873	0.017742
OR5D18	0	0	0	0	0	0	0	0	0	0	0	0.474467	0	0	0.0176943
OR5F1	0	0	0	0	0	0	0	0	0	0	0	0	0	0	0.017647
OR13C4	0	0	0	0	0.0482081	0	0	0	0	0	0	0	0	0	0.0174612
OR4P4	0	0	0	0	0.0583445	0	0	0	0	0	0	0	0	0	0.0174157
OR7E5P	0	0	0	0	0.0263652	0.00935514	0	0	0	0	0	0.0975603	0	1.07548	0.0172454
OR5M11	0	0	0	0	0	0	0	0	0	0	0	0	0	0	0.0169632
OR4S1	0	0	0	0	0.0291655	0	0	0	0	0	0	0	0	0.0604862	0.016782
OR2M1P	0	0	0	0	0.0276658	0	0	0	0	0	0	0	0.427003	0.0675541	0.0167376
OR2B6	0	0	0	0.0233803	0	0	0	0	0	0	0.3499	0.104319	0	0.0561086	0.0166065
OR4F16	0	0	0	0	0	0	0	0	0	0	0	0	0	0	0.00937253
OR4F29	0	0	0	0	0	0	0	0	0	0	0	0	0	0	0.00937253
OR4F29	0	0	0	0	0	0	0	0	0	0	0	0	0	0	0.00937253
OR2A20P	0	0	0	2.57192	2.07597	3.47091	1.65681	11.2862	1.39671	8.16929	0.865609	10.4168	10.0242	14.7152	0.00744
OR7E156P	0	0	0	0	0	0.0314253	0	0	0	0	0	3.87539	0.80877	2.25719	0.00744
OR1E2	0	0	0	0	0	0	0.114489	0	0	0	0	0	0.210802	0.216689	0.00744
OR10T2	0	0	0	0	0.0242236	0	0	0	0	0	0	0.0592709	0	0.0639386	0.00744
OR10W1	0	0	0	0	0.0613324	0	0	0	0	0	0	0	0	0	0.00744
OR11H12	0	0	0	0.0126824	0.0889402	0	0	0	0	0	0	0	0	0.0345687	0.00744
OR13F1	0	0	0	0	0.0275868	0	0.0918237	0	0	0	0	0	0	0	0.00744
OR13H1	0	0	0	0	0	0	0	0	0	0	0	0	0	0	0.00744
OR1A2	0	0	0	0.0217878	0.0279616	0	0	0	0	0	0	0	0	0	0.00744
OR2B2	0	0	0	0	0	0	0	0	0	0.220728	0	0	0	0	0.00744
OR2G2	0	0	0	0	0	0	0	0	0	0	0	0	0	0	0.00744
OR2M5	0	0	0	0.0452498	0.0515495	0	0	0	0	0	0	0	0	0.0225364	0.00744
OR2T29	0	0	0	0	0	0	0.0631881	0	0	0	0	0	0	0	0.00744
OR2T34	0	0	0	0	0.0525836	0	0	0	0	0	0	0	0	0.00996947	0.00744
OR2T35	0	0	0	0	0	0	0	0	0	0	0	0	0	0	0.00744
OR4A5	0	0	0	0	0	0	0	0	0	0	0	0	0	0	0.00744
OR4C11	0	0	0	0	0	0	0	0	0	0	0	0	0	0	0.00744
OR4C12	0	0	0	0	0.110319	0	0	0	0	0	0	0	0	0	0.00744
OR4C13	0	0	0	0	0	0	0	0	0	0	0	0	0	0	0.00744
OR4C16	0	0	0	0	0	0	0	0	0	0	0	0	0	0	0.00744
OR4C3	0	0	0.215901	0	0.0922521	0	0	0	0	0	0	0	0	0	0.00744
OR4C46	0	0	0	0	0	0	0	0	0	0	0	0	0	0	0.00744
OR4F5	0	0	0	0	0.0144045	0	0.0969592	0	0	0	0	0	0	0	0.00744
OR4M2	0	0	0	0	0	0	0	0	0	0	0	0.22811	0	0.0836571	0.00744
OR4X1	0	0	0	0	0.0303302	0	0	0	0	0	0	0	0	0	0.00744
OR4X2	0	0	0	0	0	0	0	0	0	0	0	0	0	0.137437	0.00744
OR52B4	0	0	0	0	0	0	0	0	0	0	0	0	0	0	0.00744
OR5B17	0	0	0	0	0.0511815	0	0	0	0	0	0	0	0	0	0.00744
OR5H2	0	0	0	0	0	0	0	0	0	0	0	0	0	0	0.00744
OR5K3	0	0	0	0	0.0237286	0	0	0	0	0	0	0	0	0	0.00744
OR6C65	0	0	0	0	0	0	0	0	0	0	0	0	0	0	0.00744
OR6C68	0	0	0	0	0	0	0	0	0	0	0	0	0	0	0.00744
OR6Q1	0	0	0	0	0	0	0	0	0	0	0	0	0	0	0.00744
OR6V1	0	0	0	0.025684	0.0536621	0	0.298737	0	0	0	0	0	0	0	0.00744
OR6X1	0	0.614612	0	0.0975871	0.22757	0	0.106057	0	0	0	0	0	0	0.120606	0.00744
OR7G3	0	0	0	0	0	0	0	0	0	0	0	0	0	0	0.00744
OR8D2	0	0	0	0	0.0283117	0	0	0	0	0	0	0.23201	0	0	0.00744
OR8I2	0	0	0	0	0.0273446	0	0	0	0	0	0	0	0	0.0592691	0.00744
